# Supplementary material for: Transcriptome Analysis Identifies Accumulation of Natural Killer Cells with Enhanced Lymphotoxin-β Expression during Glioblastoma Progression
Source: Cancers (Basel). 2022 Oct 7;14(19):4915. doi: 10.3390/cancers14194915 (PMC9563981; doi:10.3390/cancers14194915)
Supplement: Supplementary file 1 [file cancers-14-04915-s001.zip]

Archive with 1 entries (1 files):
- cancers-1937739-supplementary.pdf
